# Supplementary material for: Spatial price transmission in the onion markets of Bangladesh: An application of NARDL approach
Source: PLoS One. 2023 Apr 19;18(4):e0284555. doi: 10.1371/journal.pone.0284555 (PMC10115283; doi:10.1371/journal.pone.0284555)
Supplement: S1 Data — (XLS) [file pone.0284555.s001.xls]

## Sheet: Onion Price (per kg)
		Monthly Average Price of Onion (Wholesale and Retail)
		LOCAL ONION		IMPORTED ONION
Year	Month	Wholesale (Tk/Kg)	Retail (Tk/Kg)	Wholesale (Tk/Kg)	Retail (Tk/Kg)
	Jan	16.51	19	17.8	19
	Feb	10.34	12	11.71	13
	Mar	9.97	11	11.03	13
	Apr	13.99	16	12.43	14
	May	18.75	20	13.73	15
2006	Jun	17.28	19	12.53	14
	Jul	17.89	20	13.37	15
	Aug	18.67	21	14.06	16
	Sep	19.52	22	14.73	17
	Oct	17.38	19	13.68	15
	Nov	14.68	17	13.63	15
	Dec	11.6	13	13.45	15
	Jan	12.48	14	16.15	18
	Feb	14.12	16	19.25	21
	Mar	17.29	20	19.18	21
	Apr	12.04	14	14.89	17
	May	13.12	15	14.01	16
	Jun	14.91	17	15.96	18
2007	Jul	20.68	23	20.82	23
	Aug	25.77	28	24.59	27
	Sep	33.21	36	31.02	33
	Oct	45.86	49	43.7	46
	Nov	50.63	54	43.41	46
	Dec	29.74	33	22.87	25
	Jan	14.69	17	13.93	16
	Feb	11.81	14	12.26	14
	Mar	13.58	16	13.54	15
	Apr	14.4	16	12.95	15
	May	19.08	21	13.83	16
	Jun	19	21	12.83	15
2008	Jul	22.24	25	17.41	20
	Aug	25.33	28	20.63	23
	Sep	24.99	28	19.5	22
	Oct	24.11	27	20.16	23
	Nov	27.2	30	23.56	26
	Dec	24.8	28	24.64	28
	Jan	26.79	30	28.24	31
	Feb	26.43	29	23.53	26
	Mar	29.83	33	21.97	25
	Apr	19.92	23	15.66	17
	May	22.18	25	14.24	17
	Jun	23.09	26	15.02	22
2009	Jul	32	34	19.43	21
	Aug	33.48	36	18.65	23
	Sep	34.48	36	19.77	36
	Oct	40.71	44	33.51	36
	Nov	41.45	45	32.96	37
	Dec	36.18	40	33.19	26
	Jan	27.2	30	27.47	30
	Feb	25.96	29	24.19	27
	Mar	19.76	22	16.85	19
	Apr	14.6	18	13.2	16
	May	16.42	19	13.04	15
2010	Jun	16.5	19	13.45	16
	Jul	20.88	24	17.39	20
	Aug	21.58	24	17.05	20
	Sep	22.73	26	20.87	24
	Oct	28.43	32	27.76	30
	Nov	36.52	40	35.61	39
	Dec	33.82	38	33.79	41
	Jan	36.69	41	34.24	38
	Feb	37.45	31	31.91	30
	Mar	18.3	22	16.87	21
	Apr	15.89	21	14.14	17
	May	20.04	23	16.03	19
	Jun	21.66	24	17.44	21
2011	Jul	28.27	29	21.87	26
	Aug	32.37	33	26.86	30
	Sep	35.03	37	29.69	35
	Oct	32.45	35	25.91	31
	Nov	26.94	30	23.18	28
	Dec	18.47	22	18.7	23
	Jan	10.84	13.23	15.28	17.81
	Feb	12.62	16	15.57	18.89
	Mar	17.7	21.07	16.33	18.04
	Apr	16.09	20.33	14.32	17.25
	May	19.85	24	16.01	19
	Jun	21.64	25	15.88	19
2012	Jul	26.07	30	19.02	23
	Aug	25.8873	29.98	18.33	22.04
	Sep	25.5164	29.68	18.67	22.59
	Oct	28.39	32.7	22.72	26.66
	Nov	39.76	41.64	28.11	32.54
	Dec	41.49	46.79	33.62	38.12
	Jan	27	31.58	29.72	33.7
	Feb	30.16	35.1	36.68	41.23
	Mar	25.93	30.29	29.23	32.68
	Apr	21.22	25.09	20.93	24.72
	May	24.94	28.86	22.14	26
	Jun	30.82	34.28	23.99	27.42
2013	Jul	40.8	44.79	36.69	40.7
	Aug	54.18	60.16	53.48	58.46
	Sep	61.37	67.11	61.47	67.34
	Oct	79.19	88.99	75.3	81.85
	Nov	82.54	92	75.83	82.92
	Dec	75.06	85.04	73.86	79.79
	Jan	34.3	40.4	30.28	34.65
	Feb	19.38	23.25	21.62	23.71
	Mar	21.66	25.71	21.32	25.05
	Apr	21.56	25.89	20	23.8
	May	19.28	20.37	19.44	23.15
	Jun	28.25	32.28	24.73	28.19
2014	Jul	32.51	36.77	30.46	34.5
	Aug	33.8	38.12	32.13	36.51
	Sep	34.72	38.89	30.78	34.61
	Oct	32.52	37.46	29.18	33.41
	Nov	32.99	37.57	30.58	34.81
	Dec	27.52	32.49	29.7	35.22
	Jan	26.35	30.72	29.74	33.95
	Feb	33.37	38.26	30.65	34.44
	Mar	29.61	34.74	26.38	30.97
	Apr	26.05	30.51	25.2	28.83
	May	34.64	40.66	27.71	31.98
	Jun	36.9	41.22	28.57	33.01
2015	Jul	37.7	42.93	29.6	36.34
	Aug	55.95	61.62	52.12	58.7
	Sep	66.24	74.34	59.02	65.97
	Oct	49.67	56.83	41.28	48.11
	Nov	48.76	55.75	38	44.29
	Dec	35.73	42.68	28.84	34.39
	Jan	22.5397	27.3076	21.9766	26.3296
	Feb	20.7635	26.2082	19.8641	22.9295
	Mar	23.9096	28.4647	18.527	21.7825
	Apr	26.7399	30.7742	17.876	21.4491
	May	33.0032	38.0512	19.0806	22.5736
	Jun	32.2513	37.153	18.8284	22.5563
2016	Jul	30.5172	35.4256	20.467	23.2058
	Aug	31.0218	36.3501	19.7043	23.9754
	Sep	28.5849	33.776	18.8574	23.0884
	Oct	27.5396	30.3107	19.3823	23.6758
	Nov	25.4581	30.355	18.7975	23.2368
	Dec	23.7731	28.944	18.2057	22.1299
	Jan	19.0611	22.25	16.9333	21.9909
	Feb	19.8173	23.1635	17.0191	21.2296
	Mar	18.7606	23.1057	16.6583	21.1598
	Apr	23.9387	26.1321	16.1764	20.415
	May	26.3672	28.1789	19.6873	24.8164
	Jun	22.2987	26.9012	18.6438	21.0294
2017	Jul	23.158	27.8682	18.0894	22.2843
	Aug	40.9291	46.9069	34.7126	40.0139
	Sep	40.5056	46.2083	31.4019	36.8682
	Oct	45.0613	50.652	39.9087	45.1429
	Nov	65.3115	72.9862	54.4755	61.1717
	Dec	78.4824	85.4984	64.2204	71.5688
	Jan	59.86	65	54.56	60
	Feb	45.03	49	42.21	47
	Mar	36	40	28.6	41
	Apr	28.79	33	21.71	26
	May	36.3	42	23.31	28
	Jun	33.74	39	19.29	31
2018	Jul	38.54	43	26.27	31
	Aug	49.45	52	28.7	33
	Sep	41.37	47	23.47	28
	Oct	113.82	41	23.76	28
	Nov	29.36	34	21.97	26
	Dec	21.5	26	17.92	22
	Jan	17.47	22	16.33	20
	Feb	15.78	20	14.58	18
	Mar	17.37	22	14.99	18
	Apr	20.91	25	16.3	20
	May	26.83	26	17.39	21
	Jun	21.29	25	20.39	24
2019	Jul	32.42	52	27.02	32
	Aug	36.63	42	30.74	35
	Sep	54.57	61	50.87	56
	Oct	89.32	98	82.51	91
	Nov	158.08	168	142.11	156
	Dec	143.87	157	112.03	140
	Jan	101.68	114	68.89	79
	Feb	92.2	105	75.03	85
	Mar	42.6	52	48.91	58
	Apr	43.37	51	40.69	46
	May	38	43	34.31	40
	Jun	37.78	43	23.73	29
2020	Jul	35	40	21.83	26
	Aug	35.23	40	22.95	27
	Sep	63.09	70	49.58	55
	Oct	77.27	84	67.35	74
	Nov	64.57	71	46.77	53
	Dec	46.49	53	32	38

## Sheet: Onion Price
		Monthly Average Price of Onion (Wholesale and Retail)
		LOCAL ONION		IMPORTED ONION
Year	Month	Wholesale (Tk/Quint.)	Retail (Tk/Kg)	Wholesale (Tk/Quint.)	Retail (Tk/Kg)
	Jan	1651	19	1780	19
	Feb	1034	12	1171	13
	Mar	997	11	1103	13
	Apr	1399	16	1243	14
	May	1875	20	1373	15
2006	Jun	1728	19	1253	14
	Jul	1789	20	1337	15
	Aug	1867	21	1406	16
	Sep	1952	22	1473	17
	Oct	1738	19	1368	15
	Nov	1468	17	1363	15
	Dec	1160	13	1345	15
	Jan	1248	14	1615	18
	Feb	1412	16	1925	21
	Mar	1729	20	1918	21
	Apr	1204	14	1489	17
	May	1312	15	1401	16
	Jun	1491	17	1596	18
2007	Jul	2068	23	2082	23
	Aug	2577	28	2459	27
	Sep	3321	36	3102	33
	Oct	4586	49	4370	46
	Nov	5063	54	4341	46
	Dec	2974	33	2287	25
	Jan	1469	17	1393	16
	Feb	1181	14	1226	14
	Mar	1358	16	1354	15
	Apr	1440	16	1295	15
	May	1908	21	1383	16
	Jun	1900	21	1283	15
2008	Jul	2224	25	1741	20
	Aug	2533	28	2063	23
	Sep	2499	28	1950	22
	Oct	2411	27	2016	23
	Nov	2720	30	2356	26
	Dec	2480	28	2464	28
	Jan	2679	30	2824	31
	Feb	2643	29	2353	26
	Mar	2983	33	2197	25
	Apr	1992	23	1566	17
	May	2218	25	1424	17
	Jun	2309	26	1502	22
2009	Jul	3200	34	1943	21
	Aug	3348	36	1865	23
	Sep	3448	36	1977	36
	Oct	4071	44	3351	36
	Nov	4145	45	3296	37
	Dec	3618	40	3319	26
	Jan	2720	30	2747	30
	Feb	2596	29	2419	27
	Mar	1976	22	1685	19
	Apr	1460	18	1320	16
	May	1642	19	1304	15
2010	Jun	1650	19	1345	16
	Jul	2088	24	1739	20
	Aug	2158	24	1705	20
	Sep	2273	26	2087	24
	Oct	2843	32	2776	30
	Nov	3652	40	3561	39
	Dec	3382	38	3379	41
	Jan	3669	41	3424	38
	Feb	3745	31	3191	30
	Mar	1830	22	1687	21
	Apr	1589	21	1414	17
	May	2004	23	1603	19
	Jun	2166	24	1744	21
2011	Jul	2827	29	2187	26
	Aug	3237	33	2686	30
	Sep	3503	37	2969	35
	Oct	3245	35	2591	31
	Nov	2694	30	2318	28
	Dec	1847	22	1870	23
	Jan	1084	13.23	1528	17.81
	Feb	1262	16	1557	18.89
	Mar	1770	21.07	1633	18.04
	Apr	1609	20.33	1432	17.25
	May	1985	24	1601	19
	Jun	2164	25	1588	19
2012	Jul	2607	30	1902	23
	Aug	2588.73	29.98	1833	22.04
	Sep	2551.64	29.68	1867	22.59
	Oct	2839	32.7	2272	26.66
	Nov	3976	41.64	2811	32.54
	Dec	4149	46.79	3362	38.12
	Jan	2700	31.58	2972	33.7
	Feb	3016	35.1	3668	41.23
	Mar	2593	30.29	2923	32.68
	Apr	2122	25.09	2093	24.72
	May	2494	28.86	2214	26
	Jun	3082	34.28	2399	27.42
2013	Jul	4080	44.79	3669	40.7
	Aug	5418	60.16	5348	58.46
	Sep	6137	67.11	6147	67.34
	Oct	7919	88.99	7530	81.85
	Nov	8254	92	7583	82.92
	Dec	7506	85.04	7386	79.79
	Jan	3430	40.4	3028	34.65
	Feb	1938	23.25	2162	23.71
	Mar	2166	25.71	2132	25.05
	Apr	2156	25.89	2000	23.8
	May	1928	20.37	1944	23.15
	Jun	2825	32.28	2473	28.19
2014	Jul	3251	36.77	3046	34.5
	Aug	3380	38.12	3213	36.51
	Sep	3472	38.89	3078	34.61
	Oct	3252	37.46	2918	33.41
	Nov	3299	37.57	3058	34.81
	Dec	2752	32.49	2970	35.22
	Jan	2635	30.72	2974	33.95
	Feb	3337	38.26	3065	34.44
	Mar	2961	34.74	2638	30.97
	Apr	2605	30.51	2520	28.83
	May	3464	40.66	2771	31.98
	Jun	3690	41.22	2857	33.01
2015	Jul	3770	42.93	2960	36.34
	Aug	5595	61.62	5212	58.7
	Sep	6624	74.34	5902	65.97
	Oct	4967	56.83	4128	48.11
	Nov	4876	55.75	3800	44.29
	Dec	3573	42.68	2884	34.39
	Jan	2253.97	27.3076	2197.66	26.3296
	Feb	2076.35	26.2082	1986.41	22.9295
	Mar	2390.96	28.4647	1852.7	21.7825
	Apr	2673.99	30.7742	1787.6	21.4491
	May	3300.32	38.0512	1908.06	22.5736
	Jun	3225.13	37.153	1882.84	22.5563
2016	Jul	3051.72	35.4256	2046.7	23.2058
	Aug	3102.18	36.3501	1970.43	23.9754
	Sep	2858.49	33.776	1885.74	23.0884
	Oct	2753.96	30.3107	1938.23	23.6758
	Nov	2545.81	30.355	1879.75	23.2368
	Dec	2377.31	28.944	1820.57	22.1299
	Jan	1906.11	22.25	1693.33	21.9909
	Feb	1981.73	23.1635	1701.91	21.2296
	Mar	1876.06	23.1057	1665.83	21.1598
	Apr	2393.87	26.1321	1617.64	20.415
	May	2636.72	28.1789	1968.73	24.8164
	Jun	2229.87	26.9012	1864.38	21.0294
2017	Jul	2315.8	27.8682	1808.94	22.2843
	Aug	4092.91	46.9069	3471.26	40.0139
	Sep	4050.56	46.2083	3140.19	36.8682
	Oct	4506.13	50.652	3990.87	45.1429
	Nov	6531.15	72.9862	5447.55	61.1717
	Dec	7848.24	85.4984	6422.04	71.5688
